# Supplementary material for: Weifuchun alters tongue flora and decreases serum trefoil factor I levels in gastric intestinal metaplasia: A CONSORT-compliant article
Source: Medicine (Baltimore). 2022 Nov 11;101(45):e31407. doi: 10.1097/MD.0000000000031407 (PMC9666156; doi:10.1097/MD.0000000000031407)
Supplement: Supplementary file 1 [file medi-101-e31407-s001.xlsx]

## Sheet: GIM patients
GIM patients	Age	Gender	Clinical evaluation by gastroscopy				Clinical evaluation by cumulative score
			Before Weifuchun treatment	After Weifuchun treatment	Efficacy evaluation (0=ineffective,1=effective)		Before Weifuchun treatment	After Weifuchun treatment	Changed percentage of the cumulative score	Efficacy evaluation (0=undecidable,1=cured, 2=significantly effective, 3=effective, 4=ineffective)
Case 1	65	Female	Frost spot ulcer of uodenal bulb, moderate chronic superficial gastritis with mild intestinal metaplasia (IM)	Mild chronic superficial gastritis	1		0	0	NT	0
Case 2	64	Male	Chronic superficial gastritis with mild IM, severe esophagitis	Mild chronic superficial gastritis, mild esophagitis	1		0	0	NT	0
Case 3	59	Female	Gastric mucosal erosion, mild chronic superficial gastritis with mild IM	Mild chronic superficial gastritis	1		0	0	NT	0
Case 4	69	Female	Erosive gastritis, moderate chronic superficial gastritis with mild IM, mild dysplasia of esophageal squamous epithelium	Severe chronic superficial gastritis with mild IM, mild esophagitis	1		3	3	0	0
Case 5	66	Male	Gastric mucosal erosion, chronic atrophic gastritis with mild IM, moderate esophagitis	Moderate chronic superficial gastritis with mild IM, mild esophagitis	1		3	3	0	0
Case 6	59	Female	Erosive gastritis, severe chronic superficial gastritis with acute mild activity and mild IM	Severe chronic superficial gastritis with mild IM	1		6	0	1	1
Case 7	60	Female	Superficial ulcer of uodenal bulb, severe chronic superficial gastritis with mild IM, moderate esophagitis	Severe chronic superficial gastritis with mild activity, mild esophagitis	1		3	0	1	1
Case 8	62	Female	Moderate chronic superficial gastritis with IM	Mild chronic superficial gastritis	1		11	0	1	1
Case 9	61	Female	Gastric mucosal erosion and bile reflux, moderate chronic superficial gastritis with mild IM, mild esophagitis with mild dysplasia	Severe chronic superficial gastritis with mild IM, mild esophagitis	1		8	0	1	1
Case 10	68	Male	Chronic superficial gastritis with acute activity and IM, mild esophagitis	Chronic superficial gastritis with mild acute activity and focal glandular IM, moderate esophagitis	0		3	0	1	1
Case 11	67	Male	Mild chronic superficial gastritis with mild IM	Mild chronic superficial gastritis with mild IM	0		6	0	1	1
Case 12	61	Female	Mild chronic superficial gastritis with moderate IM	Severe chronic superficial gastritis with acute mild activity and moderate IM	0		3	0	1	1
Case 13	69	Female	Moderate chronic superficial gastritis with mild IM	Severe chronic superficial gastritis with mild IM	0		3	0	1	1
Case 14	68	Male	Severe chronic superficial gastritis with mild IM	Mild chronic superficial gastritis	1		18	3	0.833333	2
Case 15	65	Male	Bile reflux, chronic superficial gastritis with IM, moderate esophagitis	Mild chronic superficial gastritis and mild esophagitis	1		15	3	0.8	2
Case 16	62	Female	Severe chronic superficial gastritis with acute mild activity and mild IM, moderate esophagitis	Severe chronic superficial gastritis with mild activit, mild escophagitis	1		29	3	0.896552	2
Case 17	62	Female	Gastric mucosal erosion and bile reflux, moderate chronic superficial gastritis with mild IM	Severe chronic superficial gastritis with moderate IM	0		22	5	0.772727	2
Case 18	66	Male	Erosive gastritis, moderate chronic superficial gastritis with moderate IM	Mild chronic superficial gastritis	1		8	3	0.625	3
Case 19	63	Male	Mild bile reflux, severe chronic superficial gastritis with mild IM	Severe chronic superficial gastritis with acute mild activity and mild IM, mild chronic superficial gastritis	1		6	3	0.5	3
Case 20	67	Female	Severe chronic superficial gastritis with moderate IM, mild dysplasia of squamous epithelium	Severe chronic superficial gastritis with mild IM, mild esophagitis	1		6	3	0.5	3
Case 21	64	Male	Gastric mucosal erosion, bile reflux and duodenitis, moderate chronic superficial gastritis with mild IM, moderate esophagitis	Severe chronic superficial gastritis with mild IM, mild escophagitis	1		9	3	0.666667	3
Case 22	57	Male	Severe chronic superficial gastritis with mild IM	Severe chronic superficial gastritis with acute mild activity and mild IM	0		9	3	0.666667	3
Case 23	59	Female	moderate chronic superficial gastritis with mild IM	Duodenal bulb ulcer, moderate chronic superficial gastritis with mild IM	0		8	3	0.625	3
Case 24	60	Male	Moderate chronic superficial gastritis with mild IM, severe esophagitis with basal cell hyperplasia	Mild chronic superficial gastritis and mild esophagitis	1		16	12	0.25	4
Case 25	58	Male	Severe chronic superficial gastritis with mild IM	Mild chronic superficial gastritis and mild esophagitis	1		9	6	0.333333	4
Case 26	62	Female	Moderate chronic superficial gastritis with mild IM, severe esophagitis with basal cell hyperplasia	Severe chronic superficial gastritis with mild IM	1		5	8	-0.6	4
Case 27	59	Female	Severe chronic superficial gastritis with acute mild activity and moderate IM	Moderate chronic superficial gastritis with mild IM	1		0	0	NT	0
